# Supplementary material for: Alexithymia and Symptoms of Post-Traumatic Stress Disorder: The Mediation Roles of Self-Compassion and Deficits in Emotion Regulation
Source: Eur J Investig Health Psychol Educ. 2026 Feb 18;16(2):30. doi: 10.3390/ejihpe16020030 (PMC12940040; doi:10.3390/ejihpe16020030)
Supplement: Supplementary file 1 [file ejihpe-16-00030-s001.zip]

Archive with 1 entries (1 files):
- ejihpe-3965611-supplementary.pdf
